# Supplementary material for: Undernutrition is associated with perturbations in T cell-, B cell-, monocyte- and dendritic cell- subsets in latent Mycobacterium tuberculosis infection
Source: PLoS One. 2019 Dec 10;14(12):e0225611. doi: 10.1371/journal.pone.0225611 (PMC6903744; doi:10.1371/journal.pone.0225611)
Supplement: S1 File — (XLSX) [file pone.0225611.s003.xlsx]

## Sheet: LBMI
Sample ID	Albumin (g/dl)	RBG (mg/dl)	HbA1c (%)	Urea (mg/dl)	Creatinine (mg/dl)	ALT (U/L)	AST (U/L)	Hb (gm/dL)	RBC (106/ml)	WBC (103/ml)	HCT (%)	PLT (103/ml)	Neutrophil (103/ml)	Lymphocyte (103/ml)	Monocyte (103/ml)	Eosinophil (103/ml)	Basophil (103/ml)	CD4+ T cell %	CD8+ T cell %	B cell %	NK cell %	CD4+ T cell counts	CD8+ T cell counts	B cell counts	NK cell counts	CD4 + Naïve cells (Freqency)	CD4 + Central memory cells (Freqency)	CD4 + Effector memory cells (Freqency)	CD4 + Effector cells (Freqency)	Regulatory T cells (Freqency)	CD8 + Naïve cells (Freqency)	CD8 + Central memory cells (Freqency)	CD8 + Effector memory cells (Freqency)	CD8 + Effector cells (Freqency)	Naïve B cells (Freqency)	Immature B cells (Freqency)	Classical memory B cells (Freqency)	Activated memory B cells (Freqency)	Atypical memory B cells (Freqency)	Plasma cells (Freqency)	Classical monocytes (Freqency)	Intermediate monocytes (Freqency)	Non classical monocytes (Freqency)	pDC (Freqency)	mDC (Freqency)	MDSC (Freqency)
1	2.5	95	6	29	0.9	18	25	12.2	4.31	7.3	36.5	372	3.61	2.5	6.9	9	0.9	52.7	22	16.4	16.4	919.6	384.4	285.9	85	20.785	41.738	21.2	5.309	2.362	25.96	42.467	31.374	6.02	47.6281	3.47205	20.9304	37.6102	4.3542	2.2879	16.7861	1.10139	2.22251	0.299879	2.33443	2.37418
2	2.9	83	6.1	38	0.8	15	31	11.9	4.43	7	33.3	280	3.68	2.09	8.3	7.6	0.7	31.8	21.4	12.7	12.7	459.4	309.8	183.9	385.4	29.431	40.498	23.896	6.176	1.65347	31.896	39.194	23.995	6.748	43.3241	3.178	11.991	21.2225	2.76893	3.48418	12.9657	1.74338	1.24237	0.587153	3.18882	3.04311
3	2.7	89	5.6	30	0.9	15	24	10.7	5.19	6.2	36	181	3.27	2.17	7.4	5	0.6	48	16.5	17.4	17.4	821	283.3	297	220.7	20.55	41.83	30.61	7.01	1.11229	33.337	34.802	24.569	8.578	56.3072	3.10169	11.6101	21.1053	3.35079	9.81623	12.4523	4.14217	1.1388	0.510982	1.71129	4.00063
4	2.6	109	5.7	28	0.6	16	27	10.8	4.77	6.7	33.6	215	4.26	1.73	8.1	2.3	1.2	37.5	33.9	16.6	16.6	689	623.2	305.9	110.6	32.402	39.291	22.508	5.798	1.68623	32.449	33.871	24.992	5.782	61.8505	1.44829	20.9304	34.5493	5.13898	4.49364	11.2209	1.499	1.91834	0.399655	1.91862	2.35443
5	2.8	89	5.5	18	0.9	8	17	9.8	4.26	6.6	30.7	259	3.07	2.38	7.3	5.2	0.5	45.4	27.6	15.4	15.4	830.5	506.2	282.4	150	33.456	40.32	22.113	4.113	3.54987	25.945	41.536	27.552	3.549	30.1689	3.24285	12.991	30.1237	9.1977	4.26386	12.9735	1.25932	1.19983	0.915103	2.83767	3.26732
6	3.1	87	5.9	27	0.8	13	17	14.3	5.33	11	43.6	296	4.97	3.12	6.8	14.2	1.1	50.5	20.6	12.5	12.5	1343.9	548.9	333.5	174.3	21.408	52.101	21.247	5.247	1.57406	22.821	47.902	22.195	8.554	58.1002	2.98305	10.6101	20.4317	5.25726	1.88221	15.961	2.98269	1.17581	0.523821	3.07509	2.59558
7	2.5	77	5.7	25	0.7	15	18	15.1	4.82	9.8	44.8	269	5.63	2.41	8.1	2.7	1	40	19.6	16.4	16.4	1181.6	577.5	485.7	312.1	31.04	41.047	22.836	5.078	3.54216	26.804	51.12	25.046	2.759	61.8505	1.88318	20.9304	22.4038	4.02688	1.71894	10.6844	0.915228	1.26682	0.846334	4.23082	3.37446
8	2.6	79	5.8	35	0.8	17	22	14.8	5.15	7.3	45.5	318	3.2	2.86	8	7.5	0.9	30.1	25.1	7	7	678.9	1014.9	157.2	97.7	23.169	42.56	27.136	7.136	2.59679	22.566	44.736	31.705	2.991	40.1689	1.76411	12.0361	25.2848	6.37215	4.35664	11.414	1.94772	2.10708	0.277462	1.36364	5.28856
9	2.7	92	5.4	20	0.7	15	21	12.2	4.36	8.3	37.2	243	4.07	2.73	4.2	9.3	0.7	49	19.9	16.1	16.1	1541	627.8	507.9	275.7	26.017	40.178	29.403	4.401	1.48854	43.179	32.377	36.612	2.289	58.1002	2.74904	11.9955	22.154	4.66723	3.15687	12.7254	1.31607	1.13958	0.959839	2.18682	3.5246
10	3	96	5.3	20	0.9	15	27	10.3	4.87	8.6	44	298	4.57	3.08	6.4	3.9	0.6	30.3	23.1	10.6	10.6	884	405.8	186.4	215.5	24.311	37.533	24.4	5.578	1.85559	21.032	37.763	28.422	7.009	66.99	3.45546	11.4952	36.9434	3.64357	3.20446	11.191	2.87278	1.81489	0.462153	0.769211	3.459
11	2.9	86	5	15	0.7	9	13	12.9	4.62	7.5	39.9	207	3.39	2.19	2	15	1	33.6	30.4	9.1	9.1	828.4	750.3	223.3	354.2	34.205	42.407	26.694	6.694	1.4599	33.44	41.384	27.352	3.431	61.289	1.46849	12.0361	25.4009	7.26875	3.03926	14.3806	2.31115	1.28464	0.579524	0.935137	5.3614
12	2.6	91	4.8	20	0.3	10	22	14.5	4.97	6.4	46.6	258	3.41	2.21	3.7	4	0.9	39.6	21.1	14	14	861.2	460.2	521.4	276.3	23.252	41.365	32.692	2.692	2.29841	31.567	41.684	27.744	6.212	42.2719	1.98984	12.9955	20.6127	2.14073	3.65211	15.7364	2.17514	1.38008	0.80203	5.53309	5.0215
13	2.7	84	4.4	14	1	19	27	15.1	5.04	11.5	49.8	372	3.42	2.17	4	3	0.8	47.6	32.4	7	7	655.9	446.1	96.9	105	31.304	41.481	22.608	4.608	2.15809	30.789	28.182	22.39	2.102	35.7359	1.77773	14.4952	27.7944	3.92744	5.06338	13.3791	1.90409	2.10352	0.743537	4.84935	6.3584
14	2.6	90	4.5	19	0.8	21	18	11.4	3.5	7.4	52.4	304	3.65	2.68	5	15	0.9	47.4	32	7.3	7.3	651.1	439.1	99.6	95.7	33.06	41.187	21.204	4.549	2.43063	23.169	38.597	31.778	4.799	36.1331	1.86862	15.8315	25.9949	8.5645	10.9918	10.1509	0.863605	1.10565	0.562092	1.65261	7.1693
15	2.7	106	5	29	0.7	12	23	12.7	4.52	5.1	37.8	276	4.1	2.03	8	2	1	40.4	25.7	19	19	1382.2	878.5	449.6	340.3	27.4	48.373	21.114	3.114	1.9372	26.737	29.457	30.315	7.819	55.9964	1.34091	11.5041	31.7289	3.01425	6.8226	13.6021	1.19269	2.15271	0.358196	1.15569	5.9356
16	2.9	82	5.4	9	0.7	23	29	12.4	4.48	6.2	39.7	290	3.04	2.02	5.4	4.2	0.4	45.1	28.3	8.1	8.1	857.4	539.1	154.7	333.3	30.301	40.652	24.5	4.546	2.66957	28.824	24.763	25.602	4.686	33.1727	1.36529	15.8393	21.92	3.74441	2.56721	14.7669	2.03653	1.91201	0.275692	1.64912	7.59119
17	3.7	64	5.1	19	0.8	13	17	14	4.93	7.1	41.7	200	4.12	2.17	6.5	4	0.5	41.1	29.3	14.6	14.6	1020.6	726.4	361.7	238.7	32.31	38.947	21.872	6.872	1.49024	16.169	33.208	33.873	7.306	40.8779	1.3744	13.97	23.2241	3.40337	3.49686	13.1777	2.95489	1.28537	0.231432	1.68639	5.11907
18	2.5	84	5.8	23	0.6	21	26	10.2	3.72	6.3	31.2	227	3.77	2.45	4.6	2.6	2.1	35.8	25	13.8	13.8	1158	518.1	286.2	140	32.05	40.174	23.388	4.388	1.45929	21.56	22.276	33.756	9.981	57.9542	3.17597	12.8393	21.5155	8.58972	2.0613	15.5514	3.75638	2.09043	0.28939	1.63057	7.22764
19	2.7	80	5.5	13	1	50	30	12.1	4.24	8	37	162	2.8	1.77	5.4	15.2	1	40.8	28.4	5.7	5.7	1019.2	710.4	143.5	313.5	32.03	34.581	27.694	5.695	1.02348	30.832	35.52	20.486	3.635	61.9029	1.36529	11.97	21.92	3.74441	8.56721	16.993	2.54058	1.1488	0.889653	3.75759	7.23177
20	2.6	87	5.3	9	0.7	20	32	14.3	4.67	6.9	43.5	226	4.46	2.14	5.6	4.4	0.7	42.6	33.3	12.1	12.1	808.4	631.5	229.9	195.9	23.271	38	25.203	3.683	1.49227	32.532	30.371	23.273	9.832	34.6337	1.3744	10.7039	23.2241	3.40337	3.49686	17.6889	2.46686	1.2945	0.448106	1.66821	6.70842
21	2.8	89	5.1	15	0.9	10	16	13.3	4.33	5.7	40.6	217	4.14	2.03	7.4	1.5	0.4	40.4	26.7	18.9	18.9	1013.3	670.1	474.5	341.2	22.003	36.652	26.244	4.145	1.53151	37.223	31.357	25.778	9.778	32.5759	3.17597	11.5056	21.5155	8.58972	2.0613	14.6551	2.30357	1.08287	0.734102	1.19533	4.1
22	3.5	83	5.3	25	0.7	28	26	12	4.57	7.5	38.2	327	2.13	2.52	6.5	5.5	0.6	36.9	23.3	16	16	1970.8	981.3	373.5	374.8	21.412	43.2	26.1	8.973	1.99214	24.9	40.6	23.555	6.9	51.7181	2.65289	14.6574	21.92	3.74441	6.56721	12.9593	3.65361	1.17048	0.828141	2.31783	5.744
23	2.6	107	6	23	0.7	11	19	9.2	4.19	7.5	30.3	246	1.99	1.67	6	10.1	0.4	44.1	26.7	18.8	18.8	772.8	467.4	329.3	154.8	27.012	36.9	27.1	6.004	4.51771	22.139	29.445	33.544	3.984	47.1949	2.5744	15.8222	23.2241	3.40337	3.49686	11.1631	2.59575	1.26969	0.299879	5.27828	3.4
24	2.9	89	5.3	18	0.8	98	69	12.8	4.37	5.1	38.2	142	1.45	2.04	7.2	2.7	0.2	35.8	22.4	13	13	643.3	401.8	232.9	301	25.221	43.7	23.2	4.406	1.50279	31.869	34.722	27.555	2.283	50.8767	3.17597	20.6875	21.5155	8.58972	2.0613	14.1123	1.67687	1.50739	0.587153	1.3523	4.8
25	3.3	94	6.2	27	0.7	14	24	13.2	4.63	7.3	38.8	268	3.05	1.39	6	2.5	0.4	42.6	17.5	20	20	502.1	206.9	236.4	161.2	25.5	39.4	23	5.2	1.35	35.59	29.77	35.1	6.341	36.1574	1.36692	14.305	37.4438	2.89849	3.28384	17.586	2.98269	1.48506	0.510982	3.10048	5.8
26	3.3	85	4.5	11	0.9	10	18	13.7	5.09	6.8	40	225	4.8	3.03	5.2	3.6	0.2	34.4	28.8	6.9	6.9	865.6	561.4	134.1	182.5	25.844	49.82	24.32	3.529	2.59	40.878	21.63	35.3	9.328	47.6281	2.88059	12.2805	20.1913	3.57683	5.97376	13.3976	0.915228	2.13319	0.714732	0.680061	4.293
27	3.1	88	5.7	17	0.7	11	18	10.8	3.76	5.8	31.9	124	2.9	2.1	4.5	15.9	0.2	45.9	24.2	11.8	11.8	1000.5	527	257.9	221	22.09	52.846	21.15	3.78	2.47	43.525	27.085	35.5	2.165	44.931	2.6982	17.2503	23.8574	5.6143	4.81437	12.4791	1.94772	1.29028	0.6434	1.41053	3.843
28	3.5	93	6.1	16	0.6	10	17	11.8	4.68	4.6	37.8	134	2.6	3.05	8.1	1.3	0.4	40.4	26.1	11.7	11.7	631.4	407.9	182	169.4	26.805	39.571	25.96	2.502	2.17177	30.481	30.88	22.1	2.645	44.5481	1.36692	15.1179	37.4438	2.89849	3.28384	18.2366	1.31607	1.21555	0.849156	0.84405	4.851
29	3.4	91	4.8	15	1	11	22	12	4.83	4.6	19.6	240	3.5	3.04	8.1	3.6	0.6	42.6	24.7	19.6	19.6	439.1	254.3	201.6	90.8	29.71	43.624	22.4	4.336	1.94723	19.472	36.156	26.6	6.585	27.9779	2.38806	13.991	20.1913	3.57683	5.97376	16.0202	2.87278	1.14981	0.348615	0.627484	5.743
30	2.5	80	5.8	16	1	20	43	10.3	4.31	7.3	32.5	291	3.9	2.3	5.7	26.3	0.5	41.1	25.8	15.5	15.5	1238.6	778.8	465.8	315.4	22.81	45.872	28.651	5.275	2.75492	17.765	34.299	24.9	9.066	29.6619	2.6982	11.6101	23.8574	5.6143	4.81437	14.0404	2.31115	2.0764	0.562092	0.549465	7.691

## Sheet: NBMI
Sample ID	Albumin (g/dl)	RBG (mg/dl)	HbA1c (%)	Urea (mg/dl)	Creatinine (mg/dl)	ALT (U/L)	AST (U/L)	Hb (gm/dL)	RBC (106/ml)	WBC (103/ml)	HCT (%)	PLT (103/ml)	Neutrophil (103/ml)	Lymphocyte (103/ml)	Monocyte (103/ml)	Eosinophil (103/ml)	Basophil (103/ml)	CD4+ T cell %	CD8+ T cell %	B cell %	NK cell %	CD4+ T cell counts	CD8+ T cell counts	B cell counts	NK cell counts	CD4 + Naïve cells (Freqency)	CD4 + Central memory cells (Freqency)	CD4 + Effector memory cells (Freqency)	CD4 + Effector cells (Freqency)	Regulatory T cells (Freqency)	CD8 + Naïve cells (Freqency)	CD8 + Central memory cells (Freqency)	CD8 + Effector memory cells (Freqency)	CD8 + Effector cells (Freqency)	Naïve B cells (Freqency)	Immature B cells (Freqency)	Classical memory B cells (Freqency)	Activated memory B cells (Freqency)	Atypical memory B cells (Freqency)	Plasma cells (Freqency)	Classical monocytes (Freqency)	Intermediate monocytes (Freqency)	Non classical monocytes (Freqency)	pDC (Freqency)	mDC (Freqency)	MDSC (Freqency)
1	4.7	76	4.6	24	0.8	13	18	18.6	4.05	10.4	33.8	267	5.58	2.12	6.3	10.8	0.6	41	21.5	13.5	18.5	1341.6	702.8	440.9	605.4	20.551	52.431	22.51	4.51	1.8459	20.503	45.955	25.553	1.68	44.5481	6.94006	19.0734	29.9989	3.40998	12.6512	16.3556	1.46435	1.04982	0.386499	1.57882	4.57754
2	3.6	82	6.1	14	0.7	27	15	14.9	6.35	7.9	58.6	208	3.22	2.65	6.7	1.7	1.8	43.7	20.1	19.8	25.6	923.8	424.5	207.9	540.8	30.757	44.605	20.319	4.319	4.28529	22.712	45.469	22.161	2.935	77.9779	2.5378	19.3157	32.5786	3.472	3.8816	10.9244	2.03801	0.450213	0.368357	2.77372	4.3652
3	3.7	80	5.4	22	0.9	36	27	16.2	5.83	6	45.5	291	2.94	4.1	6.3	2	5.8	36.2	35.8	12	28.1	778.8	770.1	258.3	173.2	23.342	49.013	23.823	3.823	1.92699	25.712	33.832	23.284	4.987	89.6619	3.11418	13.7236	37.8448	5.93055	16.4274	13.6862	2.03266	1.17529	0.348615+AZ4	1.32513	7.59119
4	3.9	71	5.3	19	0.8	23	21	11.5	5.18	5.4	49.7	253	2.74	2.08	7.5	2.9	1.1	36.4	38.4	16.4	29.7	858.6	433.8	651.8	698.7	20.3	51.124	24.3	4.306	1.48408	31.84	39.206	27.897	2.962	76.2428	3.52545	13.8091	39.5971	4.94339	5.2043	10.651	0.945105	1.09571	0.731432	2.94622	5.11907
5	3.7	78	5.7	22	0.9	20	23	14.6	4.67	5.8	38.3	176	2.68	2.18	7.7	7.6	0.4	46.2	29.9	19.7	11.1	942.5	407.1	402.8	225.9	31.459	43.046	33.314	2.201	1.50192	22.554	47.917	28.97	1.87	42.431	2.4821	12.8924	30.3652	6.87351	5.26472	19.6391	1.5835	0.49561	0.68606	1.03633	7.22764
6	3.5	99	5.2	25	0.6	22	28	13.1	4.84	8.6	42.8	279	5.66	2.22	4.5	2.8	0.9	45.6	39	16.3	18.5	2015.4	837	721.8	817.6	20.577	51.443	23.402	4.482	1.39955	36.695	34.783	20.722	5.527	64.4701	2.99751	16.3579	29.6143	3.68282	3.98214	18.5697	2.14616	1.05082	0.536201	4.34921	7.23177
7	3.7	102	5.4	27	0.8	25	30	15.1	4.57	9.3	38.7	231	4.09	3.7	8.5	6.5	1	36.5	27.6	17.2	16.3	775.3	584.6	365	346.5	25.956	42.02	35.811	5.811	1.84078	29.483	39.398	39.317	5.373	66.4972	3.52545	13.1146	39.5971	4.94339	7.83033	17.6921	2.3952	0.694759	0.348725	5.50068	6.70842
8	4.6	86	5.9	18	0.6	9	13	10.2	5.04	6	45.3	178	3.16	2.16	9	2.8	0.8	45.8	21.6	16.7	10.4	1014.8	478.6	369	230.6	27.949	44.021	22.568	4.568	3.09331	21.31	44.965	29.708	1.7	56.3832	2.4821	19.0545	20.3652	6.87351	5.13812	12.6571	1.56429	0.933393	0.646305	5.05733	1.45929
9	4.9	86	5.4	20	0.8	12	18	11.1	4.39	5.9	33.4	230	2.51	2.4	7.4	9	0.5	53.9	26.4	10.9	22.3	1029.6	800.9	330.9	675.5	20.318	54.286	20.731	3.731	2.45247	21.978	36.937	32.155	3.582	65.6212	2.99751	21.9571	29.6143	3.68282	4.32192	18.6106	1.6892	0.545352	0.621591	2.66362	1.02348
10	3.9	118	6	27	0.7	31	43	14.6	4.73	10.1	37.4	285	4.54	2.71	5	10	0.7	43.5	37.4	20.5	16.6	773.3	308.7	364.6	295.5	20.8	53.357	42.366	3.366	2.95452	22.752	41.715	34.196	6.221	68.1351	4.33935	20.7721	30.785	4.91464	3.58796	13.9307	1.02709	0.511716	0.715314	4.43884	1.49227
11	4.5	76	5.5	17	0.9	25	20	13.7	5.04	8.6	47.1	268	3.3	1.96	4	13	0.8	47	34.8	28.8	26.9	1670.7	1235.5	312.1	244.6	20.552	51.42	22.321	5.321	2.90405	21.983	35.853	31.745	3.912	55.1632	3.61088	23.6876	28.2653	5.03148	8.6848	14.348	0.741573	1.15248	0.714732	2.59645	1.53151
12	3.9	86	5.5	16	0.8	26	23	11.9	4.92	9.5	43.4	387	2.88	2.1	7.7	4.8	0.7	57.2	48.8	28.1	11.4	1327.6	436.1	388.4	265.1	20.319	51.736	43.559	3.559	1.52822	20.608	45.39	20.536	5.368	69.4818	1.29962	19.9746	59.9184	3.00389	6.58796	16.2092	1.4021	1.01996	0.6434	9.48135	1.99214
13	3.5	85	5.6	15	1	21	22	14.4	4.25	8.7	38.8	310	3.57	2.01	9	7	0.7	57.9	37.9	29.7	18.9	856.1	1162.5	298.5	581.6	22.997	48.881	24.485	3.485	1.92977	22.12	51.801	38.927	2.889	62.6865	3.66123	19.3424	67.5673	5.66852	3.6848	19.5067	1.29797	0.712883	0.849156	1.9556	4.51771
14	3.9	95	6	12	0.5	11	19	12	5.19	6.3	43.8	262	2.09	2.66	5.9	6	0.7	40.8	33.3	11.1	13.4	1222.2	997.2	333.2	401.1	20.381	42.59	31.23	5.23	2.74367	20.986	44.109	33.435	3.115	53.1445	1.58417	17.1794	66.996	3.92846	15.4035	11.4703	1.51085	0.6491	0.781119	4.98402	1.50279
15	3.7	84	5.4	27	0.7	24	40	12	4.52	6.5	37.5	390	3.61	2.6	7.8	5.5	0.7	45.9	23.1	17.7	18.6	1616.5	813.5	624	301.2	20.474	51.133	22.96	4.96	1.87975	22.354	43.992	35.987	2.44	60.149	4.55349	14.4243	31.1111	6.95107	8.03576	16.4823	1.40305	1.19625	0.73039	3.21744	1.35
16	3.6	103	6	23	0.8	39	53	13.4	4.53	6.4	36.7	385	6.86	3.83	7.9	3.5	0.5	39.8	23.3	12.5	17.2	876	512.4	275	379.1	32.367	41.189	37.695	4.901	2.01071	25.494	45.849	41.827	2.266	64.3446	1.8983	16.4694	62.6182	3.47386	12.3363	11.1657	1.00493	0.917291	0.704585	2.66744	1.92699
17	3.8	125	5.6	14	0.6	8	19	12.1	4.84	6.9	40.3	295	3.54	2.04	5.6	4	0.7	47	47.1	21.1	24.6	1688.4	614.1	755.8	163.7	30.118	41.314	23.272	5.272	4.13022	21.821	41.409	43.317	1.997	63.8539	2.0147	20.9467	54.994	6.58426	3.53341	11.7864	2.33623	0.592168	0.844313	3.99564	1.48408
18	4.1	97	5.8	21	0.6	13	18	13.1	4.27	12	37.1	255	3.08	2.51	7.6	2.6	0.7	51.1	26.2	15.5	15.7	1436.3	366.9	217.7	219.8	24.65	49.17	22.359	3.359	2.12226	20.95	34.41	46.183	7.984	49.9829	1.85684	19.1963	22.9834	11.1969	4.26338	18.6019	1.2369	0.46272	0.932405	2.38652	1.50192
19	3.5	94	5.9	25	0.6	39	36	13.4	4.21	6.4	39.3	305	3.61	2.26	7.5	4.8	0.7	41	21.6	15	25.6	694.7	483.9	335.4	573.9	21.561	41.831	32.217	4.217	2.24191	23.194	52.94	30.013	2.68	64.3446	1.24134	21.7572	24.9668	4.82468	8.71612	18.8646	0.997585	0.531187	0.943949	3.98191	1.39955
20	4.6	96	5.8	21	1	37	32	16.5	4.8	6.4	41.9	326	4.56	3.43	8	2.4	0.5	50.1	32.4	16.8	23.6	830.8	895.1	488	651.9	29.502	45.767	30.731	3.045	2.36055	30.89	41.13	27.265	3.816	63.8539	4.85547	24.5843	65.1821	7.56068	11.8915	19.1479	2.4957	1.29556	0.855154	6.18924	1.84078
21	3.7	94	5.5	12	0.5	21	19	13.4	5.52	6.8	49.6	237	5.02	3.09	6.6	6.1	0.6	44.4	37.8	17.3	16	1381.3	1177.3	226.9	186.9	23.595	46.59	23.366	4.422	1.76876	30.592	35.28	21.643	7.45	49.9829	2.20265	22.8468	64.2059	5.69874	2.6532	13.3401	1.33499	1.24655	0.652504	1.63136	3.109
22	3.3	107	5.8	20	0.8	7	17	12.1	5.06	9.2	40.8	250	3.06	2.06	7.3	5.8	0.6	48.7	26.5	14.7	16.7	911.3	624.6	346.1	391.9	21.615	46.694	25.321	5.843	2.25931	22.542	45.815	27.6	7.288	64.3446	4.64591	21.2639	41.8936	4.26158	6.71356	18.6783	0.79241	0.406195	0.408101	1.9873	7.992
23	4.8	99	5.8	36	1	15	26	10.2	4.45	8.7	36	213	3.98	2.98	4	2.3	0.7	43.1	30.1	27.7	14.1	1201.1	838.8	215.6	393.8	25.314	44.527	31.559	4.986	3.37418	20.711	42.795	44.432	2.06	63.8539	1.59698	17.1794	54.9689	4.69827	2.26897	19.7845	0.86128	1.11964	0.955087	2.89103	5.849
24	4.7	93	5.3	12	0.5	11	20	15.5	4.06	6.6	32.1	289	4.74	2.97	8	1.2	0.2	45.8	39.5	14.1	15.2	1543.7	1231.5	567.3	180.9	21.206	51.343	38.485	3.248	3.04311	29.3	39.892	31.126	2.553	49.9829	4.89647	14.4243	26.436	9.67271	2.53538	16.8462	2.13956	1.1868	0.479692	1.89453	1.409
25	3.9	91	5.7	12	0.6	23	30	10.2	5.01	7.7	46.8	185	3.13	2.48	5.6	3.5	0.6	49.3	42.7	10.9	16.4	695.6	1016.2	259.6	151.2	34.1	40.9	38.656	3.421	3.64353	24.3	45.1	28.299	5.23	72.6416	3.62491	16.4694	42.6593	12.3288	2.3363	13.6862	2.64264	0.694759	0.989776	5.53309	2.41
26	4.4	87	6.1	29	0.6	11	18	12	3.86	4.1	24.4	254	3.57	2.56	4.4	4.3	0.6	48.9	48.5	17.8	19.2	794.6	1301.2	288.8	149.6	21.2	46.7	31.2	2.653	4.49	22.1	47.56	38.165	4.96	67.4564	6.94006	23.9467	49.9989	12.41	7.53341	10.651	1.49687	0.933393	0.834922	7.84935	1.94
27	4.88	79	5.6	20	0.8	16	16	12	4.42	6.1	39.8	236	2.79	1.98	5.8	2	0.7	46.1	29.8	11.9	26.5	1018.5	658.4	261.7	143.3	30.8	43.7	24.406	5.2	4.95495	26.2	33.13	27.226	4.901	61.1431	6.64595	26.971	33.2447	11.1449	2.83033	19.6391	2.31797	0.545352	0.536201	1.65261	8.13
28	4.57	71	6.1	15	0.6	29	35	16	4.43	6.8	37.8	137	4.03	1.87	4.1	5.5	0.6	48	22.8	12.2	10.2	1055.6	500.3	267.6	223.6	29.1	47.2	35.4	2.5	3.91661	25.71	46.3	35.994	5.272	72.6416	6.47205	16.95	47.6102	14.3542	5.13812	18.5697	2.33995	0.511716	0.734102	1.15569	4.28
29	4.09	87	5.7	20	0.7	16	24	16.8	5.07	5.2	46.1	273	4.02	3.7	8.1	7.4	0.7	40.6	31.4	20.4	11.3	714.9	553.1	682.7	198.2	21.4	53.3	31.207	2.473	4.18745	22.63	46.47	37.787	3.359	67.4564	5.178	13.8091	32.5786	12.7689	2.32192	17.6921	1.07906	1.5248	0.828141	3.64912	5.815
30	3.61	180	6.1	22	0.7	45	30	12.1	5.35	7	51	310	3.74	3.7	9.5	6.2	1.1	38	45.7	26.3	18.2	1293.8	535.6	893.6	619.1	26.4	43.4	33.388	4.352	5.58664	28.4	41.68	38.871	4.217	61.1431	3.10169	12.8924	37.8448	13.3508	10.588	12.6571	1.24494	1.01996	0.873995	1.68639	2.56
